# Supplementary material for: Enhanced Anti-Melanoma Activity of Nutlin-3a Delivered via Ethosomes: Targeting p53-Mediated Apoptosis in HT144 Cells
Source: Cells. 2024 Oct 11;13(20):1678. doi: 10.3390/cells13201678 (PMC11506859; doi:10.3390/cells13201678)
Supplement: Supplementary file 1 [file cells-13-01678-s001.zip]

Archive with 1 entries (1 files):
- cells-3221689-supplementary.pdf
